# Supplementary material for: Characterization of Philadelphia-like Pre-B Acute Lymphoblastic Leukemia: Experiences in Mexican Pediatric Patients
Source: Int J Mol Sci. 2022 Aug 24;23(17):9587. doi: 10.3390/ijms23179587 (PMC9455471; doi:10.3390/ijms23179587)
Supplement: Supplementary file 1 [file ijms-23-09587-s001.zip]

Archive with 1 entries (1 files):
- ijms-1818043-supplementary.pdf
